# Supplementary material for: Methodology and Characterization of a 3D Bone Organoid Model Derived from Murine Cells
Source: Int J Mol Sci. 2024 Apr 11;25(8):4225. doi: 10.3390/ijms25084225 (PMC11050018; doi:10.3390/ijms25084225)
Supplement: Supplementary file 1 [file ijms-25-04225-s001.zip]

Archive with 1 entries (1 files):
- ijms-2891240-SI.pdf
